# Supplementary material for: Pan-filovirus activity of an IGF2-fused monoclonal antibody: Impairment by IGF1R cross-engagement and rescue via IGF2 Y27L mutation
Source: Virus Res. 2026 May 25;369:199755. doi: 10.1016/j.virusres.2026.199755 (PMC13234713; doi:10.1016/j.virusres.2026.199755)
Supplement: Supplementary file 3 [file mmc3.xlsx]

## Sheet: Sheet1
				band#1
				Protein IDs	Majority protein IDs	Protein names	Gene names	Fasta headers	Number of proteins	Peptides	Unique peptides	Sequence coverage [%]	Unique sequence coverage [%]	Mol. weight [kDa]	Sequence length	Sequence lengths	Q-value	Score	Intensity
				P01344	P01344	Insulin-like growth factor 2	IGF2	sp|P01344|	2	6	6	46.9	46.9	19.637	179	179;180	0	111.33	3495200000
				P01834	P01834	Ig kappa chain C region	IGKC	sp|P01834|IGKC_HUMAN Immunoglobulin kappa constant OS=Homo sapiens OX=9606 GN=IGKC PE=1 SV=2	1	7	7	80.4	80.4	11.765	107	107	0	323.31	64113000000
				band#2
				Protein IDs	Majority protein IDs	Protein names	Gene names	Fasta headers	Number of proteins	Peptides	Unique peptides	Sequence coverage [%]	Unique sequence coverage [%]	Mol. weight [kDa]	Sequence length	Sequence lengths	Q-value	Score	Intensity
				P01344	P01344	Insulin-like growth factor 2	IGF2	sp|P01344|	2	9	9	65.4	65.4	19.637	179	179;180	0	323.31	103350000000
				P01834	P01834	Ig kappa chain C region	IGKC	sp|P01834|IGKC_HUMAN Immunoglobulin kappa constant OS=Homo sapiens OX=9606 GN=IGKC PE=1 SV=2	1	10	10	90.7	90.7	11.765	107	107	0	323.31	170130000000
				band#3
				Protein IDs	Majority protein IDs	Protein names	Gene names	Fasta headers	Number of proteins	Peptides	Unique peptides	Sequence coverage [%]	Unique sequence coverage [%]	Mol. weight [kDa]	Sequence length	Sequence lengths	Q-value	Score	Intensity
				P01344	P01344	Insulin-like growth factor 2	IGF2	sp|P01344|	2	9	9	63.7	63.7	19.637	179	179;180	0	212.76	31362000000
				P01834	P01834	Ig kappa chain C region	IGKC	sp|P01834|IGKC_HUMAN Immunoglobulin kappa constant OS=Homo sapiens OX=9606 GN=IGKC PE=1 SV=2	1	7	7	86	86	11.765	107	107	0	323.31	48393000000
